# Supplementary material for: Morphological description and near-complete mitochondrial genome of Haemoproteus (Parahaemoproteus) trarotraro n. sp.: a widely distributed species reported in Brazilian falcons
Source: PeerJ. 2026 Feb 24;14:e20653. doi: 10.7717/peerj.20653 (PMC12947763; doi:10.7717/peerj.20653)
Supplement: Supplemental Information 1 [file peerj-14-20653-s001.fasta]

>LM050 [organism=Haemoproteus trarotraro] [isolate=LM050] [clone=LM050-1A][lineage=POLPLA01] [Host=Caracara plancus] [Collected_by=Lis Marques de C Vieira] [country=Brazil] Haemoproteus trarotraro lineage POLPLA01 cytochrome oxidase subunit 3 (cox3), cytochrome oxidase subunit 1 (cox1), and cytochrome b (cytb) genes; mitochondrial       
CAGGGTCTTACCGTCGGGCCGTAGTGTTCCACATATTCATGGATAATTCTATTTATTAGG
AGTCTCAAACTAGCGACAATGGGGAAGTCGTTACACCGTTCATGCAGGTCGGAGATTACC
CGACAAGGAATTTCGCTACCTTAGGACCGTTTACGATACAGCCGCCGTTTATTTTAAATG
CCGGGCAGATGTCAGTAACTTGAACTCTTCATCGGAGTTATCAGTGACTTGTGTTGTAAC
CTTACAGACGCTTCCAGATGATTAACTTCTTATAAATGATAGCGCCGATTTCCTGGGTAT
CCAATCCAGTGCTCCATTTAAGGCATAGAGACTCAGCCTGTGTTCAACTTTGTAAGGTAT
TCTATAATATAGCTTTTGGTATCTCGTAGTGTAGAACAATAATGGGTTGACCGTCAAATC
CTTTTCATTAAAAGAGTGGGGAAAATGCCCAGCCAACACCATCCAGTTTGATTGGGAAAT
ATCTGTGTTACAAAACTTTTTGATCCCAGGCTGGTAAAAAATGTAAACTTTTAGCCAAAA
GAATAGAAACAGATGCCAGGCCAATAACCCAAAAAAAGAGCTATGACGCTATCGATTTTG
ACAAGGCGGGTGAATTCTTTCATAGAACTTAACGTATCATCTTCCATACATATATAAAAC
GGTAGATAGGGAACAAACTGCCTCAAGACGTTCTTAACCCAGCTCACGCATCGCTTCTAA
CGGTGAACTCTCATTCCAATGGAACCTTGTTCAAGTTCAAATAGATTGGTAAGGTGTAGC
GTTTACTATCGAATGAAACAATGTGTTCCACCGCTAGTGTTTGCTTCTAACATTCCACTT
GCATTATAACTGTATGGACGTAACCTCCAGGCAAAGAAAATGACCGGTCAAAACGGAATC
AGTTAACTATGGATAGCTGATACTAGCAATTTATCATTACTCAAGTCAGCATAGTCTATA
TGAAGGTTTCTATTGAAAACACACTTCCCTTCTCGCCATTTATTTTTGATAGCGGTTAAC
CTTTCCTTTTCCTTACGTACTCTAGCTATGAACACAATATATAATCGTCTTATTTAGCCA
TATACTTGAAACAGGACATATTTTGTTCACGTTATTCTGAATAGAATAGGAACTCAATGA
ATAACCAGACAATTTCTACAAAATGCCAGTATAATAGAGTGATTTGATCAGAATGAGGTA
AAACAATATATGAAATTCCAAATAAAGAGTATGACCACTCACTATTTGTATCATAAACTT
CAATTATTCTTATAAAGTATGTTAATAATAATAATATACCAACAATAACATGAGTAAAGT
GTAATCCAGTTACGCAATAAAATAATGTACCTAATATAGCATCATTAATACAGTATTCTA
AATGTAAATATTCTGTTGTTTGTAATGATGCAAAACATTCACCAATTAGGAATATAATAC
AAACAATACTTGATATTTCAAAACTCATTCCTTTTTCTATTAAAAATTGTACACATGCGG
TCATACAAGATGCACTAGCTAAAATAAATGTAATTGTTAAAATTAACATTCTAGATGAAG
TTATAATAATACCTTCATTAGATAAAGGATATGGAGATAAAGAAAAGTGTAATATACCCC
AGAAATACGTAATGAATAGTAATGCTTCTGAAGCAATAATAGCTAATATACCAGATACTA
ATGATGAAAATGTAGAATATAAACTTTCTCTTATAGAATAAACAAATATTAATAATAATA
TTGGGTTAAATGAGAATAAAATACCACCAGAAAAGTATTTTAAAGATGTTGCATATAATG
ATGTTAATGAAGAATAGGATCCTAAATGTGCTTTTACATTACTATAAACTCTAAATATAA
AGAATATTATTTATAAGAACGGTTTTATTTGTGTGCCGTAAACATATAACGGTAAAAAGG
TTCGCCGGGGATACCAGGTTATAGTATATATGGAGCTCTAATCCTTATATACTACTGGCA
CCTCCATGTCGTCTCATCGCAGCCTTGCAATAAATATTACATAGCGTGTATTGTTGCCTT
GAACACACCGCTCGTCACGCAAGAATTATTCTATTTAGATTAAGAACTCCAGGCGTTAAC
CTGTAGAGTTGAGATGGAAACAGCCGGAAAGGAAATATTACGCCCAAACGATAAGGTCAT
ATATGAAATATACTAGCATGGGACTAAAAAATGTTATGCTGTTGGTTTAAGCCCTTTTTT
ACCATACAAGAGATCGCGTACTTTGGACCGAAAAAAGCTGTGAGGAAACTAAATTAAAGG
AACTCGACTGGCCTACATAATAAGAACGAACGCTTTTAACGCCTGACATGGATGGATAAT
ACTCGGCTTTTCCAAGGTATAACCGCTGTCGCTGGGACTGTATGGATCGAATCTTACTCA
TTCATATCCAAGCCTCGAGTCTTTTTTATTTACTGTTTTTCAAAGATATGCTCTGATTAC
AAATTGTAATCATAAAACTTTAGGTTTATACTATTTATGGTTTTCATTTATATTTGGTAG
CTATGGTTTCTTATTATCTGTTATAATACGTACAGAATTATATTCTTCATCATTAAGAAT
AATTGCTCAAGAGAATGTTAACTTTTATAATATGATATTTACTATTCATGGTATTATTAT
GATATTTTTTAATATAATGCCTGGATTATTTGGTGGCTTCGGTAATTACTTTTTACCAAT
ACTATGTGGTTCTTCAGAATTAGCTTATCCTAGAATAAATAGTATATCTTTATTATTACA
ACCTGTTGCATTTGGATTAGTTATTTTATCAACAGCAGCTGAATTTGGTGGAGGTACTGG
ATGGACCTTATATCCACCTCTAAGTACATCCTTAATGTCTTTATCTCCTGTACCTGTAGA
TGTAATTATAATAGGTCTTTTAATATCTGGTATAGCAAGTATAATGTCATCTTTAAATTT
CCTTACTACAGTAGTACATTTACGTGCTAAGGGTTTAACTCTGGGTATATTAAGTGTATC
TACATGGTCAATAACTATAACAGCCGTAATGCTATTACTAACATTACCAGTATTAACTGG
TGGAGTTCTAATGTTACTATCTGACTTACATTTCAATACCCTATTTTTTGATCCTACATT
CTCAGGAGACCCTGTATTATATCAACATTTATTCTGGTTCTTTGGTCATCCAGAAGTATA
TATTTTAATCTTACCAGCTTTTGGTGTAATTAGTCATGTAATCTCTACTAATTATTGCAA
AAGCCTATTCGGTAATCAATCCATGATATTAGCAATGGCTTGTATTGCTGTATTAGGAAG
TATAGTATGGGCTCATCATATGTATACAACTGGTTTAGAGGTAGATACTAGAGCATACTT
TACTTCTACAACTATTTTAATATCTATTCCAACTGGTACCAAAGTATTTAATTGGTTATG
TACTTATATGAGTAGTAATTTCGGAATAACTCATAATTCATCTTTATTAGCATTATTATT
TATATGTACATTTACTTTTGGTGGTACTACAGGAGTAATCCTAGGTAATGCAGCTATAGA
CATAGCTTTACACGATACATATTATGTAATTGCTCATTTCCATTTTGTATTATCTATTGG
AGCTATAATTGGATTATTTACAGCAGTAAGTGCTTTTCAAGAAAATTATTTTGGTAAACA
TTTACGTGATAATGCAATAATTGTATTGTGGATAATGCTATTTTTTGTAGGAGTAGTATT
TACATTCCTACCTATGCATTTCCTTGGATTTAATGTAATGCCTAGACGTATTCCTGATTA
TCCAGACGCTTTAAATGGATGGAATATGATCTGTTCTATAGGGTCAACTATGACTTTATT
TGGATTATTAATTTTTAAATAAGATTATACTAAATTTTTTGTTTATATTAATTATAATTC
TATAAATTTAGCTAAAGCACATTTAATAAATTACCCATGTCCATTAAACATTAATTTTTT
ATGGAACTACGGATTCCTATTAGGAATAGTATTTTGTATTCAAATTTTAACCGGTGTATT
ATTAGCCACTTGTTATACTCCAGAAATATCTTATGCATACTATAGTGTACAACATATATT
AAGAGAATTATGGAATGGATGGTGCTTCAGATATATGCATGCTACTGGCGCTACATTTGT
ATTCATTTTAACTTATCTACATATTCTAAGAGGATTAAATTATTCATATGTATATTTACC
TTTATCATGGATAACTGGATTAATTATATTCTTAATCTCTATAGTTACTGCTTTTATGGG
TTATGTTCTACCTTGGGGTCAAATGAGTTTCTGGGGTGCAACTGTTATTACTAATTTATT
ATACTTCATACCTGGACTAGTATCATGGATTTGTGGTGGATATACTATTAGTGACCCTAC
TTTAAAAAGATTCTTTGTATTACACTTTATATTCCCATTTATAGCCTTATGTATCGTATT
TATACATATATTCTTCTTACATTTACAAGGTAGCTCTAATCCTTTAGGATATGATACAGC
TTTAAAAATACCTTTCTATCCAAGTCTATTATGTTTAGATGTTAAAGGATTTAATAATGT
ATTAGTCTTATTCTTAGCACAAAGTTTATTTGGTATTCTACCACTAGCACATCCTGATAA
TGCAATTGTAGTAGATAGATATGTTACTCCTTTACATATTGTCCCTGAATGGTATTTCTT
ACCTTTTTATGCTATGTTAAAAACCATTCCTAATAAAACAGCTGGTTTATTAGTTATGAT
AGCATCATTACAATTACTATTTTTATTAGCAGAACAAAGAAGTATGACAACCCTTATTCA
ATTTAAATTTGCTTTTGGTGCAAGAGAATATTCTGTACCTACTATTTGGTTTATATGTTC
ATTCTATGCCTTATTATGGATAGGATGTCAATTACCACAATATATTTTCATTGTATATGG
TCGCTTATTTATAATATTATTCTTCTGTAGTGGTTTATTTACACTTGTTCAATCAAGAAG
AGTACATTATGATTACAGCTCACAAGCAAACATTAAATATTACAAGGCTGCGATGAGACG
ACATTTTTGAGCATTGAGCGGAACAAATCAGACCGTAAGGTTATAATTATGCTTAAAGCT
AATAAATATAGTTACCATAGCTGTTGATGGATGCTTCGATCATAATTATATGAAGTATCA
ATAGAGTTAACATGGTCAGCCGCCAAAAACGATATTATTACCGTACAAGCTGTTAGCAAG
ACATGGCAGGGAGTTGGCAAGTCAAAGAAGTTCTGGTTTATAATAGATACGTTATTAAAG
TTAGGATGTATGGGATAATTGTAGTACACCTTGATTGGTTTAACTTATTTTGGTACATAG
AAGTATTAATATGTTCGGTATTGCATGCCTGGTGTTTTTAATTGAGACGCTAACTTCCTG
GAAAAACTTCCCAATGATATATCTTCCAAATAGATTTCGCAGAAAACCGTTTATA
